# Supplementary material for: In Silico Approach Using Free Software to Optimize the Antiproliferative Activity and Predict the Potential Mechanism of Action of Pyrrolizine-Based Schiff Bases
Source: Molecules. 2021 Jun 30;26(13):4002. doi: 10.3390/molecules26134002 (PMC8271847; doi:10.3390/molecules26134002)
Supplement: Supplementary file 1 [file molecules-26-04002-s001.zip]

Archive with 1 entries (1 files):
- molecules-1275201-supplementary.pdf
